# Supplementary material for: A comparison of three different methods of eliciting rapid activity-dependent synaptic plasticity at the Drosophila NMJ
Source: PLoS One. 2021 Nov 30;16(11):e0260553. doi: 10.1371/journal.pone.0260553 (PMC8631638; doi:10.1371/journal.pone.0260553)
Supplement: S1 Data — (XLSX) [file pone.0260553.s002.xlsx]

## Sheet: Sheet1
Fig 1
Figure 1B	Number of Ghost boutons segment A3 muscle 6/7						Figure 1D	mEPSP Frequency (Hz), segment A3 muscle 6					Figure 1E	mEPSP Amplitude (mV), segment A3 muscle 6					Figure 1G	Input resistance (MΩ), segment A3 muscle 6				Figure 1H	Resting potential (mV), segment A3 muscle 6
	NS 90	Stim 90	NS 120	Stim 120				NS 120	Stim 120					NS 120	Stim 120					W 0x 0min	W 0x 120min	W 5x 120min			W 0x 0min	W 0x 120min	W 5x 120min
	3	13	3	7				2.274	4.681					0.501	0.995					13	12	10			-63	-59	-60
	1	8	2	6				3.039	3.228					0.553	0.82					16	11	12			-68	-61	-67
	1	3	5	6				2.349	4.698					0.825	0.687					15	7	6			-62	-68	-64
	4	8	3	5				2.315	3.386					0.789	0.752					20	8	8			-69	-64	-59
	2	5	3	7				1.311	4.789					0.82	0.9					20	14	12			-64	-65	-60
	2	5	2	8				1.805	5.061					0.746	0.706					17	25	11			-65	-60	-59
	1	8	2	7				2.445	3.205					0.622	0.863					18	12	15			-67	-61	-71
	0	4	4	7				2.605	4.4					0.605	0.764					11	10	10			-66	-59	-59
	1	12	2	6																20	12	3			-79	-58	-55
	4	7	3	3																16		2			-65		-54
	1	18	4	8																11		3			-61		-55
	2	6	1																	8		5			-64		-61
	0	16																		16		8			-63		-57
	1	3																		15		5			-72		-61
	0	8																		16		0			-61		-60
		2																		17		0			-61		-64
																						8					-58
																						14					-57
																						6					-58
																						6					-56
																						3					-58
																						3					-56
Fig 2
Figure 2B	Number of Ghost boutons segment A3 muscle 6/7						Figure 2D	mEPSP Frequency (Hz), segment A3 muscle 6					Figure2F	mEPSP Amplitude (mV), segment A3 muscle 6					Figure 2G	Input resistance (MΩ), segment A3 muscle 6				Figure 2H	Resting potential (mV), segment A3 muscle 6				Figure 2I	EPSP amplitude (mV), segment A3 muscle 6					Figure 2K	Quantal content, segment A3 muscle 6
	NS 100'	Stim 100'	NS 130'	Stim 130'				NS 130	Stim 130					NS 130	Stim 130					NS 130	Stim 130				NS 130	Stim 130				NS 130	Stim 130					NS 130	Stim 130
	2	5	3	3				3.665	4.043					1.189	1.125					16	15				-67	-80				21.823	22.882					18.354	20.34
	1	7	1	3				3.564	4.47					0.956	0.977					20	15				-61	-73				27.053	23.64					28.298	24.197
	2	3	1	1				2.716	4.29					0.913	1.128					21	25				-64	-66				25.726	18.739					28.177	16.613
	0	4	3	4				3.324	5.868					1.103	1.579					25	21				-60	-74				23.216	24.441					21.048	15.479
	3	5	0	10				2.009	5.042					1.026	1.199					15	21				-80	-75				44.162	32.739					46.437	27.305
	1	2	0	5				3.135	5.85					0.951	1.267					21	16				-62	-80				33.579	33.681					40.023	26.583
	1	6	1	10				3.278	5.53					0.839	0.998					25	20				-60	-63				31.76	35.838					34.004	35.91
	0	4	1	2				2.424	3.299					0.934	1.166					21	18				-61	-61				33.249	29.96					24.868	25.695
	0	7	1	5				3.477	5.616					1.337	1.337					18	22				-63	-70				32.329	17.893					28.21	13.383
	4	3	1	2				3.895	5.288					1.146	1.274						20					-65					25.413						19.947
	0	6	1	2					8.527						1.308						15					-66					25.585						19.56
	1	4	2	6					4.827						1.342						17					-61					34.006						26.018
	3			3					3.949						1.307
	4			3
	3			7
				4
Fig 3
Figure3B	Number of Ghost boutons segment A3 muscle 6/7						Figure 3D	Number of Ghost boutons segment A3 muscle 6/7					Figure3F	Number of Ghost boutons segment A3 muscle 6/7
	NS 90	Stim 90						NS 90	Stim 90	Stim 120				NS 90	Stim 90	Stim 120
	0	6						0	0	5				0	0	2
	1	0						1	0	1				1	1	0
	1	2						1	2	2				1	0	2
	0	3						0	0	4				0	1	0
	1	0						1	1	4				1	0	1
	0	0						0	1	13				0	2	2
	1	4						1	1	8				1	1	5
	0	3						0	1	6				0	1	1
	2	1						2	1	2				2	5	1
	1	0						1	0	4				1	2	3
	0	3						0	0	3				0	5	3
	0	2						0	0	1				0	3	0
	0	1						0	0	2				0	2
	0	2						0	1	6				0	3
	0							0	2	0				0	5
	0							0	4	1				0	4
									1	1					3
									1	8					4
									0	2
									2	0
									0
Fig 4
Figure4B	Number of Ghost boutons segment A3 muscle 6/7						Figure 4D	Number of Ghost boutons segment A3 muscle 6/7					Figure4E	Number of Ghost boutons segment A3 muscle 6/7						Figure4G	Number of Ghost boutons segment A3 muscle 6/7				Figure4H	Number of Ghost boutons segment A3 muscle 6/7
	Control	Temp	temp + Trp					Control	Temp	temp + Trp				Control	Temp	temp + Trp					Control	Temp	temp + Trp			Control	Temp	temp + Trp
	0	6	2					0	0	5				0	5	4					0	0	2			0	2	1
	1	0	1					1	0	4				1	1	5					1	1	6			1	0	9
	1	2	3					1	2	3				1	2	6					1	0	4			1	2	6
	0	3	2					0	0	0				0	4	4					0	1	6			0	0	3
	1	0	6					1	1	3				1	4	6					1	0	3			1	1	3
	0	0	5					0	1	0				0	13	12					0	2	8			0	2	5
	1	4	6					1	1	6				1	8	14					1	1	9			1	5	10
	0	3	0					0	1	7				0	6	9					0	1	7			0	1	7
	2	1	1					2	1	1				2	2	10					2	5	9			2	1	9
	1	0	3					1	0	4				1	4	12					1	2	4			1	3	12
	0	3	1					0	0	4				0	3	7					0	5	9			0	3
	0	2	4					0	0	1				0	1	4					0	3	10			0	0
	0	1	2					0	0	0				0	2	6					0	2	5			0
	0	2	0					0	1	4				0	6	7					0	3	6			0
	0							0	2	5				0	0	10					0	5	8			0
	0							0	4	2				0	1	7					0	4	6			0
									1	5					1	9						3	8
									1	4					8	8						4	5
									0	6					2	6
									2	0					0	4
									0	4						4
										4						16
										7						3
										4						9
Fig 5
Figure 5A	mEPSP Frequency (Hz), segment A3 muscle 6					Figure 5B	mEPSP Amplitude (mV), segment A3 muscle 6					Figure 5C	Input resistance (MΩ), segment A3 muscle 6					Figure 5F	Resting potential (mV), segment A3 muscle 6				Figure 5G	EPSP amplitude (mV), segment A3 muscle 6				Figure 5H	Quantal content, segment A3 muscle 6
	Control	Temp	temp + Trp				Control	Temp	temp + Trp				Control	Temp	temp + Trp				Control	Temp	temp + Trp			Control	Temp	temp + Trp			Control	Temp	temp + Trp
	4.883	5.351	8.277				1.076	0.957	1				20	25	20				-65	-70	-64			37.903	44.996	37.246			35.226	47.018	37.246
	4.005	4.106	6.135				1.05	0.87	0.786				16	19	15				-60	-70	-60			31.934	40.25	33.011			30.413	46.264	41.999
	4.437	5.461	5.719				0.653	1.152	0.865				19	16	13				-65	-74	-76			38.401	34.533	38.194			58.807	29.977	44.155
	3.542	6.311	6.19				0.678	1.083	0.828				19	20	15				-60	-61	-69			33.561	39.235	33.062			49.5	36.228	39.93
	4.52	5.265	8.484				0.913	0.962	0.879				21	20	14				-65	-61	-68			38.788	40.342	44.487			38.672	41.936	50.611
	2.886	7.502	7.213				0.943	0.974	0.688				20	15	15				-67	-61	-73			40.215	41.783	34.682			51.426	42.898	50.41
	4.027	4.454	7.565				0.717	0.856	0.891				21	20	12				-60	-70	-64			28.899	46.486	44.472			36.169	54.306	49.912
	3.681	4.358	4.714				0.839	0.876	0.884				20	15	13				-65	-62	-61			30.119	40.194	42.635			42.481	45.884	48.23
	3.246	5.228	6.926				0.805	0.7	0.786				10	15	12				-66	-61	-80			34.836	36.795	42.426			43.985	52.564	53.977
	4.219	7.766	7.13				0.688	0.901	0.693				15	15	15				-60	-62	-73			37.079	37.599	42.998			32.901	41.73	62.046
	4.789	5.01	4.008				0.788	0.712	0.971				15	17	22				-61	-67	-77			38.435	27.37	46.073			54.907	38.441	47.449
	3.664	3.522	4.996				0.9	1.3	0.731				20	16	20				-60	-68	-71			35.92		42.744			60.067		58.473
	1	6.911	6.566					0.999	0.967					11	13					-66	-70			46.337					44.047
	2	6.732	5.949					0.943	0.794					12	12					-62	-63			38.512					56.058
		8.917	9.031					0.916	0.764					6	13					-60	-60			52.477					46.032
		8.313	5.139					0.955	0.792					8	12					-65	-62			44.103					49.947
		6.739	4.912					0.855	0.852					10	15					-60	-70			35.179					50.4
		6.367	3.267					0.971	0.8					12	7					-63	-73			33.907					44.092
			5.921						0.979						14						-72
			4.222						0.701						8						-73
